# Supplementary material for: Cancer classification based on chromatin accessibility profiles with deep adversarial learning model
Source: PLoS Comput Biol. 2020 Nov 9;16(11):e1008405. doi: 10.1371/journal.pcbi.1008405 (PMC7676699; doi:10.1371/journal.pcbi.1008405)
Supplement: S1 Table — (XLSX) [file pcbi.1008405.s006.xlsx]

## Sheet: Sheet1
Method	Significant difference in survival	Log-rank test	permutation-based calculations of P-value	Number of clusters
		P-value
ClusterATAC(k=22)	Yes	1.11e-16	<1.00e-7	22
ClusterATAC(k=18)	Yes	6.71e-14	<1.00e-7	18
VAE	Yes	1.06e-09	8e-06	18
AE	Yes	4.91e-08	8.6e-05	18
Spectral	Yes	3.9e-09	3.9e-05	18
K-means	Yes	2.76e-08	8.8e-05	18
DensityPeakCluster	Yes	4.88e-08	9.1e-05	18
