# Supplementary material for: Cancer classification based on chromatin accessibility profiles with deep adversarial learning model
Source: PLoS Comput Biol. 2020 Nov 9;16(11):e1008405. doi: 10.1371/journal.pcbi.1008405 (PMC7676699; doi:10.1371/journal.pcbi.1008405)
Supplement: S2 Table — (XLSX) [file pcbi.1008405.s007.xlsx]

## Sheet: Sheet1
Method	Significant difference in survival	Log-rank test	permutation-based calculations of P-value	Number of clusters	Number of significant clinical features
		P-value
ClusterATAC	Yes	0.000431	0.000517	5	7
K-means	Yes	0.0251	0.031	5	7
AE	Yes	0.0187	0.022	5	7
VAE	No	0.31	0.338	5	7
Spectral	No	0.13	0.138	5	7
