# Supplementary material for: Cancer classification based on chromatin accessibility profiles with deep adversarial learning model
Source: PLoS Comput Biol. 2020 Nov 9;16(11):e1008405. doi: 10.1371/journal.pcbi.1008405 (PMC7676699; doi:10.1371/journal.pcbi.1008405)
Supplement: S3 Table — (XLSX) [file pcbi.1008405.s008.xlsx]

## Sheet: Sheet1
	age	stage	ER status chi-square test	HER status	tumor's size chi-square test	number of lymph nodes chi-square test	metastasis chi-square
	Kruskal-	chi-square test	P-value	chi-square test	P-value	P-value	test
	Wallis test P-value	P-value		P-value			P-value
ClusterATAC	< 1.00e-7	< 1.00e-7	< 1.00e-7	< 1.00e-7	0.001	< 1.00e-7	< 1.00e-7
K-means	< 1.00e-7	< 1.00e-7	< 1.00e-7	< 1.00e-7	0.003	< 1.00e-7	< 1.00e-7
AE	< 1.00e-7	0.044	< 1.00e-7	< 1.00e-7	0.036	0.009	0.034
VAE	0.001	< 1.00e-7	< 1.00e-7	0.002	0.003	0.003	0.001
Spectral	< 1.00e-7	0.002	< 1.00e-7	< 1.00e-7	0.002	0.003	< 1.00e-7
