# Supplementary material for: Cancer classification based on chromatin accessibility profiles with deep adversarial learning model
Source: PLoS Comput Biol. 2020 Nov 9;16(11):e1008405. doi: 10.1371/journal.pcbi.1008405 (PMC7676699; doi:10.1371/journal.pcbi.1008405)
Supplement: S4 Table — (XLSX) [file pcbi.1008405.s009.xlsx]

## Sheet: Sheet1
Cluster	Chromosome	Start	End	Linked Gene
C1	chr8	94405202	94405703	NDUFAF6
	chr1	85215748	85216249	SYDE2
	chr1	175178396	175178897	TNN
	chr5	35306563	35307064	PRLR
	chr3	48356311	48356812	SPINK8
C2	chr13	52155104	52155605	NEK3
	chr2	199942283	199942784	SATB2
	chr9	123455949	123456450	CRB2
	chr10	110185571	110186072	XPNPEP1
	chr1	67103508	67104009	IL23R
C3	chr3	64564775	64565276	ADAMTS9
	chr13	48154309	48154810	ITM2B
	chr10	117539392	117539893	EMX2
	chr2	127155335	127155836	GYPC
	chr12	108871155	108871656	DAO
C4	chr18	77521941	77522442	GALR1
	chr18	10070653	10071154	TXNDC2
	chr11	117661571	117662072	FXYD6
	chr10	121993961	121994462	TACC2
	chr2	73053640	73054141	SFXN5
C5	chr2	43453719	43454220	DYNC2LI1
	chr21	33483495	33483996	DNAJC28
	chr14	36264014	36264515	SFTA3
	chrX	72542448	72542949	CITED1
	chr8	132933462	132933963	TG
C6	chr2	119062547	119063048	SCTR
	chr19	50361200	50361701	NAPSA
	chr7	48637346	48637847	ABCA13
	chr6	31005601	31006102	MUC21
	chr2	85660680	85661181	SFTPB
C7	chr10	47483847	47484348	ANXA8
	chr19	11816238	11816739	ZNF440
	chr7	149144955	149145456	ZNF398
	chr5	149063819	149064320	SH3TC2
	chr17	41364551	41365052	KRT33A
C8	chr11	4636027	4636528	OR51E1
	chr11	117176200	117176701	SIDT2
	chr14	73660375	73660876	ENTPD5
	chr19	50878696	50879197	ACPT
	chr2	233886610	233887111	TRPM8
C9	chr19	49790844	49791345	SIGLEC11
	chr3	49183821	49184322	KLHDC8B
	chr19	49938518	49939019	SIGLEC11
	chr8	38152607	38153108	STAR
	chr8	38150745	38151246	STAR
C10	chr9	114078164	114078665	ORM1
	chr2	87063361	87063862	PLGLB1
	chr3	194100697	194101198	CPN2
	chr19	44924122	44924623	IGSF23
	chr19	58511790	58512291	A1BG
C11	chr10	68553162	68553663	TET1
	chrX	119759384	119759885	SOWAHD
	chr19	49744831	49745332	GFY
	chr2	232423330	232423831	ALPP
	chr12	7694541	7695042	DPPA3
C12	chr17	48746535	48747036	PRAC2
	chr2	126995622	126996123	PROC
	chr10	96642909	96643410	PIK3AP1
	chr2	223053900	223054401	KCNE4
	chr19	50907841	50908342	ACPT
C13	chr1	3473515	3474016	TP73
	chr1	113868467	113868968	PTPN22
	chrX	130162352	130162853	AIFM1
	chr17	78188046	78188547	AFMID
	chr17	7754977	7755478	SOX15
C14	chr4	4858122	4858623	MSX1
	chr4	25543977	25544478	SEL1L3
	chr10	102118756	102119257	FBXW4
	chr10	49114666	49115167	VSTM4
	chr1	206061893	206062394	C1orf186
C15	chr16	54647149	54647650	IRX5
	chr1	227895875	227896376	ZNF678
	chr11	58843825	58844326	GLYATL2
	chr1	230910134	230910635	C1orf198
	chr7	138828383	138828884	TMEM213
C16	chr1	156413904	156414405	AL365181.2
	chr1	156415588	156416089	AL365181.2
	chr1	156422205	156422706	BCAN
	chr5	138455131	138455632	REEP2
	chr1	156390970	156391471	AL365181.2
C17	chr7	101240282	101240783	CLDN15
	chr15	83286947	83287448	BNC1
	chr15	83285687	83286188	BNC1
	chr1	37604685	37605186	RSPO1
	chr15	83282642	83283143	BNC1
C18	chr16	55912048	55912549	SLC6A2
	chr4	17509701	17510202	QDPR
	chr9	133627172	133627673	DBH
	chr9	133644304	133644805	DBH
	chr14	100568021	100568522	BEGAIN
C19	chr18	58580042	58580543	ALPK2
	chr15	84886551	84887052	SLC28A1
	chr5	151014839	151015340	GPX3
	chr22	46378812	46379313	TTC38
	chr11	26828219	26828720	BBOX1
C20	chr15	31102405	31102906	TRPM1
	chr13	94479702	94480203	DCT
	chr5	173487148	173487649	STC2
	chr5	173590924	173591425	CPEB4
	chr5	173590319	173590820	CPEB4
C21	chr14	65299813	65300314	GPX2
	chr11	68296661	68297162	LRP5
	chr20	22619200	22619701	FOXA2
	chr1	200892937	200893438	C1orf106
	chr3	138010443	138010944	CLDN18
C22	chr4	99252673	99253174	ADH7
	chr18	63586359	63586860	SERPINB5
	chr1	153527010	153527511	SPRR1B
	chr4	68151339	68151840	TMPRSS11D
	chrX	46573997	46574498	CHST7
