# Supplementary material for: Cancer classification based on chromatin accessibility profiles with deep adversarial learning model
Source: PLoS Comput Biol. 2020 Nov 9;16(11):e1008405. doi: 10.1371/journal.pcbi.1008405 (PMC7676699; doi:10.1371/journal.pcbi.1008405)
Supplement: S5 Table — (XLSX) [file pcbi.1008405.s010.xlsx]

## Sheet: Sheet1
Architectures	ClusterATAC		autoencoder	variational autoencoder
Decoder	200 (Input)		200 (Input)	200 (Input)
	562709 (Output)		562709 (Output)	562709 (Output)
Encoder	562709 (Input)		562709 (Input)	562709 (Input)
	200 (Fully-Connected +BatchNorm)		200 (Fully-Connected +BatchNorm)	200 (Fully-Connected +BatchNorm)
	200 (Fully-	200 (Fully-	NA	200 (Fully-	200 (Fully-
	Connected, Mean)	Connected, VAR		Connected, Mean)	Connected, VAR
	200 (Output)		200 (Output)	200 (Output)
Discriminator	200 (Input)		NA	NA
	1 (Fully-Connected)		NA	NA
	1 (Sigmoid)		NA	NA
	1 (Output)		NA	NA
